# Supplementary material for: Antimicrobial, Anticancer, and Antioxidant Activities of Maize and Clover Pollen Grains Extracts: A Comparative Study with Phytochemical Characterizations
Source: Pharmaceuticals (Basel). 2023 Dec 15;16(12):1731. doi: 10.3390/ph16121731 (PMC10747423; doi:10.3390/ph16121731)
Supplement: Supplementary file 1 [file pharmaceuticals-16-01731-s001.zip]

Archive with 1 entries (1 files):
- pharmaceuticals-2748995-supplementary.pdf
